# Supplementary material for: The naturally competent strain Streptococcus thermophilus LMD-9 as a new tool to anchor heterologous proteins on the cell surface
Source: Microb Cell Fact. 2014 Jun 5;13:82. doi: 10.1186/1475-2859-13-82 (PMC4076053; doi:10.1186/1475-2859-13-82)
Supplement: Additional file 2 — Sequencing primers. [file 1475-2859-13-82-S2.xls]

## Sheet: Sequencing primers
Sequencing primers
PrtH+
Primer	sequence	Hybridization temperature (°C)	Target sequence
PrtSUpUpF	TACCAGCCAAATTCATCACG	55	Upstream prtS
HEmS01_R	GTCGTTTGTATTCCCCTCAAC	55	Upstream prtS
HEmS02_F	AGCTTCCACATGAAATTGACTG	55	prtS
HEmS02_R	AAACTGCACCCAAAAGAACAG	55	prtS
HEmS03_F	GAAGGAGAAAAACTAGGAGGAAAAG	55	prtH
HEmS03_R	AAACGGTTGAAACGTTAGCC	55	prtH
HEmS04_F	TAACGGATTTGCAACCAAAG	55	prtH
HEmS04_R	TTAGTGGCACGTTCAACAGC	55	prtH
HEmS05_F	AATCGATGATTCTGCCAAGC	55	prtH
HEmS05_R	GTAGGGAAGCCAGCGTTAAG	55	prtH
HEmS06_F	TGTCAAGCGTGGTGAACTTAC	55	prtH
HEmS06_R	GCCATTGCTGCTGACTACAG	55	prtH
HEmS07_F	TCATCGTTTCACCACGTAGAC	55	prtH
HEmS07_R	TGTCAGGCTGAAATACATTTGG	55	prtH
HEmS08_F	TCTTCACAATTGCGTCTTCC	55	prtH
HEmS08_R	GCCATTGACAGAAACATTTGC	55	prtH
HEmS09_F	TCAAGCAAGGTTGAAGATGC	55	prtH
HEmS09_R	TGGTCAGAATCAGCGTAAAGG	55	prtH
HEmS10_F	AAAGATGGTCAAACCCATGAC	55	prtH
HEmS10_R	TTACCAGTAAGGGTTAACTCACCAG	55	prtH
HEmS11_F	CGGTATCAAGTGGGGTACTCG	55	prtH
HEmS11_R	TGTCTACACTAGGCTCAGCTAAAGTC	55	prtH
HEmS12_F	GCATGAAGTTGACTTGAAGAAAGG	55	prtH
HEmS12_R	TTTTTCAGCATGCACAGGAG	55	prtH
HEmS13_F	GAAAAGCCTGCTGAACCAAC	55	prtH
HEmS13_R	GACACTCTTTATGTATCTACCTTCACC	55	prtH
HEmS14_F	AAGAAAGGTACTACCATTACCGTCTAC	55	prtH
ERY1_R	TTGAGTGTGCAAGAGCAACC	60	ery
ERY1_F	AAAGGGCATTTAACGACGAA	56	ery
Empg9R	GGACCTCTTTAGCTCCTTGG	55	ery
HEmS16_F	GGGAGGAAATAATTCTATGAGTCG	55	ery
HEmS16_R	CATACTTCTCAACAGTCCCTTGG	55	prtS
HEmS17_F	AGGAATGAGACGCATGAAGC	65	Downstream prtS
PrtSDnDnR	ACGACGATAACCAAGAATGC	65	Downstream prtS
PrtH+WANS
Primer	sequence	Hybridization temperature (°C)	Target gene
HemS12_F	GCATGAAGTTGACTTGAAGAAAGG	55	prtH
UpH_R	AACAGGAGCTGCAACTTGGTTATC	55	prtH
HEmS12In_F	TGAACCTTCTAAGGACAAACCTG	55	prtH
Style 20-1*	ATTCAGAGCATGTACCGATAG	55	prtS
Style 20*	TTCCTTGTGACGTCGTATGC	55	prtS
HKAnS14_F	TCGCCGTATGTAAGGATTTC	55	kan
HKanS13_R	CCACAATTATGATAGAATTTACAAGC	55	kan
HKanS15_F	ACGGACAGCCGGTATAAAG	55	kan
HKanS14_R	CATACTCTTCCGAGCAAAGG	55	kan
HKanS16_F	GGCGGACAAGTGGTATGAC	55	kan
HKAnS15_R	TCTAGGTACTAAAACAATTCATCCAG	55	kan
	*Galia et al., 2009
